# Supplementary material for: Molecular Generation for Desired Transcriptome Changes With Adversarial Autoencoders
Source: Front Pharmacol. 2020 Apr 17;11:269. doi: 10.3389/fphar.2020.00269 (PMC7182000; doi:10.3389/fphar.2020.00269)
Supplement: Supplementary file 1 [file DataSheet_1.zip]

Archive with 37 entries (29 files):
- biaae/
- biaae/LICENSE
- biaae/requirements.txt
- biaae/images/
- biaae/download.py
- biaae/training_scripts/
- biaae/models/
- biaae/README.md
- biaae/networks/
- biaae/.gitignore
- biaae/dataloader/
- biaae/images/BiAAE.jpg
- biaae/training_scripts/pretrain_rnn_enc_dec.py
- biaae/training_scripts/pretrain_mnist_clf.py
- biaae/training_scripts/README.md
- biaae/training_scripts/mnist_condgen_experiment.py
- biaae/training_scripts/lincs_experiment_reverse.py
- biaae/training_scripts/lincs_experiment.py
- biaae/models/__init__.py
- biaae/models/vaes/
- biaae/models/aaes/
- biaae/networks/decoders.py
- biaae/networks/discriminators.py
- biaae/networks/__init__.py
- biaae/networks/encoders.py
- biaae/networks/tokenizer.py
- biaae/dataloader/__init__.py
- biaae/dataloader/lincs_dl.py
- biaae/dataloader/smiles.py
- biaae/models/vaes/cvae.py
- biaae/models/vaes/jmvae.py
- biaae/models/vaes/vcca.py
- biaae/models/vaes/vib.py
- biaae/models/aaes/saae.py
- biaae/models/aaes/biaae.py
- biaae/models/aaes/lat_saae.py
- biaae/models/aaes/uniaae.py
