# Supplementary material for: Molecular Generation for Desired Transcriptome Changes With Adversarial Autoencoders
Source: Front Pharmacol. 2020 Apr 17;11:269. doi: 10.3389/fphar.2020.00269 (PMC7182000; doi:10.3389/fphar.2020.00269)
Supplement: Supplementary file 1 [file DataSheet_1.zip › biaae/requirements.txt]

pytorch-lightning=0.5.3.2
pytorch==1.4.0
torchvision=0.4.2
pandas==0.24.2
numpy==1.16.4
scikit-learn==0.20.3
