# Supplementary material for: Molecular Generation for Desired Transcriptome Changes With Adversarial Autoencoders
Source: Front Pharmacol. 2020 Apr 17;11:269. doi: 10.3389/fphar.2020.00269 (PMC7182000; doi:10.3389/fphar.2020.00269)
Supplement: Supplementary file 1 [file DataSheet_1.zip › biaae/README.md]

# Molecular Generation for Desired Transcriptome Changes with Adversarial Autoencoders

Gene expression profiles are useful for assessing the efficacy and side effects of drugs. In this paper, we propose a new generative model that infers drug molecules that could induce a desired change in gene expression. Our model—the Bidirectional Adversarial Autoencoder—explicitly separates cellular processes captured in gene expression changes into two feature sets those related and unrelated to the drug incubation. The model uses related features to produce a drug hypothesis. We have validated our model on the LINCS L1000 dataset by generating molecular structures in the SMILES format for the desired transcriptional response. In the experiments, we have shown that the proposed model can generate novel molecular structures that could induce a given gene expression change or predict a gene expression difference after incubation of a given
1 molecular structure. 

![pipeline](images/BiAAE.jpg)

# Repository

In this repository, we provide an implementation of the proposed Bidirectional Adversarial Autoencoder (BiAAE) model and include an experiment on Noisy MNIST and LINCS datasets.

## Installation

1. Install basic dependencies: `pip install -r requirements.txt`
2. Install and [tensorboardX](https://github.com/lanpa/tensorboardX) via `pip install tensorboardX`
3. To download the Noisy MNIST dataset, please run `python download.py` from the root of the repository


## Training the model

To train a model, refer to scripts in folder `training_scripts`.
