# Supplementary material for: Molecular Generation for Desired Transcriptome Changes With Adversarial Autoencoders
Source: Front Pharmacol. 2020 Apr 17;11:269. doi: 10.3389/fphar.2020.00269 (PMC7182000; doi:10.3389/fphar.2020.00269)
Supplement: Supplementary file 1 [file DataSheet_1.zip › biaae/training_scripts/lincs_experiment_reverse.py]

import sys
sys.path.append('..')

import argparse

import torch

from networks import FPSEncoder, JointEncoder, RNNEncoder, FinetunedEncoder, ExprDiffEncoder
from networks import FCDiscriminator

from dataloader import LincsDataSet, LincsSampler

from torch.utils.data import DataLoader, TensorDataset

import pytorch_lightning as pl
from pytorch_lightning.logging import TestTubeLogger
from pytorch_lightning.callbacks import ModelCheckpoint

import numpy as np

from training_scripts.pretrain_mnist_clf import MNISTClassifier

from models import BiAAE, Lat_SAAE, CVAE, VCCA, JMVAE, VIB, UniAAE, SAAE

from rdkit.Chem import Draw
from rdkit import Chem

from rdkit import RDLogger
lg = RDLogger.logger()
lg.setLevel(RDLogger.CRITICAL)

import matplotlib.pyplot as plt

def make_conditional_experiment(model):
    class CondGenExperiment(model):
        def __init__(self):
            super().__init__(dataset='lincs_rnn_reverse')

            self.mine_enc = ExprDiffEncoder(out_dim=self.z_dim)
            self.mine_fc = FCDiscriminator(in_dim=2 * self.z_dim)

        def mi_computation(self, batch, z):
            x, y = batch
            z_shuffled = z[np.random.permutation(z.shape[0])]

            x_lat = self.mine_enc(x)

            t = self.mine_fc(torch.cat((x_lat, z), dim=-1))
            et = torch.exp(self.mine_fc(torch.cat((x_lat, z_shuffled), dim=-1)))

            mi_lb = t.mean() - torch.log(et.mean())

            return mi_lb

        def training_step(self, batch, batch_nb, *args):
            batch = (batch[1], batch[0])
            
            stats = super().training_step(batch, batch_nb, *args)

            if len(args) == 0: # VAE-like approaches
                batch = (batch[0].detach(), batch[1])

                z = self.get_latents(batch).detach()

                mi = self.mi_computation(batch, z)

                stats['loss'] += -mi
                stats['log']['mi[xz|y]'] = mi
            else: # AAE-like approaches
                if args[0] == 2: # optimizer number
                    batch = (batch[0].detach(), batch[1])

                    z = self.get_latents(batch).detach()

                    mi = self.mi_computation(batch, z)

                    stats = {}
                    stats['loss'] = -mi
                    stats['log'] = {}
                    stats['log']['mi[xz|y]'] = mi
                    
            return stats

        def configure_optimizers(self):
            optim = super().configure_optimizers()

            if isinstance(optim, tuple): # AAE like approaches
                mi_params = torch.nn.ModuleList([self.mine_fc, self.mine_enc]).parameters()

                optim[0].append(torch.optim.Adam(mi_params, lr=3e-4))

            return optim

        def validation_step(self, batch, batch_nb):
            batch = (batch[1], batch[0])
            
            # compute MINE on validation stage
            stats = super().validation_step()

            if stats is None:
                stats = {}

            z = self.get_latents(batch)

            mi = self.mi_computation(batch, z)
            stats['mi[xz|y]'] = mi
            
            x, y = batch
            sampled_x = self.sample(y)
             
            
                
            diff1 = x[:, :978] 
            diff2 = sampled_x[:, :978]
                
            stats['rmse'] = torch.norm(diff2 - diff1, dim=-1).mean()
                
            return stats
        
        def validation_end(self, outputs):
            # compute mean values of validation statistics
            val_stats = {}

            val_stats['val_mi[xz|y]'] = torch.stack([x['mi[xz|y]'] for x in outputs]).mean()
            val_stats['val_rmse'] = torch.stack([x['rmse'] for x in outputs]).mean()

            return {'log': val_stats}

        @pl.data_loader
        def train_dataloader(self):
            dataset = LincsSampler(LincsDataSet('../data/lincs'), test_set=0, 
                                   use_smiles=True)
            dataloader = DataLoader(dataset, batch_size=256, shuffle=True,
                                    drop_last=False)
            return dataloader

        @pl.data_loader
        def val_dataloader(self):
            dataset = LincsSampler(LincsDataSet('../data/lincs'), test_set=1,
                                   use_smiles=True)
            dataloader = DataLoader(dataset, batch_size=256, shuffle=True,
                                    drop_last=False)
            return dataloader

    return CondGenExperiment

if __name__ == '__main__':
    torch.manual_seed(777)

    parser = argparse.ArgumentParser(description='Script to perform benchmark on LINCS datasets')
    parser.add_argument('--model', type=str, default='biaae')
    parser.add_argument('--gpu', type=int, default=-1)

    args = parser.parse_args()

    models_dict = {'biaae': BiAAE, 'lat_saae': Lat_SAAE, 'uniaae': UniAAE,
                   'cvae': CVAE, 'vcca': VCCA, 'jmvae': JMVAE, 'vib': VIB,
                   'saae': SAAE}
    
    model = make_conditional_experiment(models_dict[args.model])()
    
    model_checkpoint = ModelCheckpoint('../saved_models/reverse_lincs_rnn_' + args.model, save_best_only=False, period=10)
    
    logger = TestTubeLogger(save_dir='../logs/', name='reverse_lincs_rnn_' + args.model)
    tr = pl.Trainer(gpus=([] if (args.gpu < 0) else [args.gpu]),
                    logger=logger,
                    checkpoint_callback=model_checkpoint,
                    early_stop_callback=False,
                    max_nb_epochs=400, show_progress_bar=False)
    tr.fit(model)
    torch.save(model.state_dict(), '../saved_models/reverse_lincs_{}.ckpt'.format(args.model))
