# Supplementary material for: Molecular Generation for Desired Transcriptome Changes With Adversarial Autoencoders
Source: Front Pharmacol. 2020 Apr 17;11:269. doi: 10.3389/fphar.2020.00269 (PMC7182000; doi:10.3389/fphar.2020.00269)
Supplement: Supplementary file 1 [file DataSheet_1.zip › biaae/models/__init__.py]

from .aaes.biaae import BiAAE
from .aaes.lat_saae import Lat_SAAE
from .aaes.uniaae import UniAAE
from .aaes.saae import SAAE

from .vaes.cvae import CVAE
from .vaes.jmvae import JMVAE
from .vaes.vib import VIB
from .vaes.vcca import VCCA
