# Supplementary material for: Molecular Generation for Desired Transcriptome Changes With Adversarial Autoencoders
Source: Front Pharmacol. 2020 Apr 17;11:269. doi: 10.3389/fphar.2020.00269 (PMC7182000; doi:10.3389/fphar.2020.00269)
Supplement: Supplementary file 1 [file DataSheet_1.zip › biaae/networks/__init__.py]

from .decoders import MnistCNNDecoder, FPSDecoder, ExprDiffDecoder, ConditionedDecoder, RNNDecoder, FinetunedDecoder
from .encoders import MnistCNNEncoder, FPSEncoder, ExprDiffEncoder, JointEncoder, RNNEncoder, FinetunedEncoder
from .discriminators import FCDiscriminator
from .tokenizer import encode, get_vocab_size, decode
