# Supplementary material for: Molecular Generation for Desired Transcriptome Changes With Adversarial Autoencoders
Source: Front Pharmacol. 2020 Apr 17;11:269. doi: 10.3389/fphar.2020.00269 (PMC7182000; doi:10.3389/fphar.2020.00269)
Supplement: Supplementary file 1 [file DataSheet_1.zip › biaae/networks/tokenizer.py]

import torch
import re


_atoms = ['He', 'Li', 'Be', 'Ne', 'Na', 'Mg', 'Al', 'Si', 'Cl', 'Ar',
          'Ca', 'Ti', 'Cr', 'Fe', 'Ni', 'Cu', 'Ga', 'Ge', 'As', 'Se',
          'Br', 'Kr', 'Rb', 'Sr', 'Zr', 'Nb', 'Mo', 'Tc', 'Ru', 'Rh',
          'Pd', 'Ag', 'Cd', 'Sb', 'Te', 'Xe', 'Ba', 'La', 'Ce', 'Pr',
          'Nd', 'Pm', 'Sm', 'Eu', 'Gd', 'Tb', 'Dy', 'Er', 'Tm', 'Yb',
          'Lu', 'Hf', 'Ta', 'Re', 'Ir', 'Pt', 'Au', 'Hg', 'Tl', 'Pb',
          'Bi', 'At', 'Fr', 'Ra', 'Ac', 'Th', 'Pa', 'Pu', 'Am', 'Cm',
          'Bk', 'Cf', 'Es', 'Fm', 'Md', 'Lr', 'Rf', 'Db', 'Sg', 'Mt',
          'Ds', 'Rg', 'Fl', 'Mc', 'Lv', 'Ts', 'Og']


def get_tokenizer_re(atoms):
    return re.compile('('+'|'.join(atoms)+r'|\%\d\d|.)')


_atoms_re = get_tokenizer_re(_atoms)


__i2t = {
    0: 'unused', 1: '>', 2: '<', 3: '2', 4: 'F', 5: 'Cl', 6: 'N',
    7: '[', 8: '6', 9: 'O', 10: 'c', 11: ']', 12: '#',
    13: '=', 14: '3', 15: ')', 16: '4', 17: '-', 18: 'n',
    19: 'o', 20: '5', 21: 'H', 22: '(', 23: 'C',
    24: '1', 25: 'S', 26: 's', 27: 'Br', 28:'+', 29:'/', 30:'7', 31:'8', 32:'@', 33:'I', 34:'P', 35:'\\', 36:'B', 37: 'Si'
}


__t2i = {
    '>': 1, '<': 2, '2': 3, 'F': 4, 'Cl': 5, 'N': 6, '[': 7, '6': 8,
    'O': 9, 'c': 10, ']': 11, '#': 12, '=': 13, '3': 14, ')': 15,
    '4': 16, '-': 17, 'n': 18, 'o': 19, '5': 20, 'H': 21, '(': 22,
    'C': 23, '1': 24, 'S': 25, 's': 26, 'Br': 27, '+': 28, '/': 29, '7': 30, '8': 31, '@':32, 'I':33, 'P':34, '\\':35, 'B':36, 'Si': 37
}


def smiles_tokenizer(line, atoms=None):
    """
    Tokenizes SMILES string atom-wise using regular expressions. While this
    method is fast, it may lead to some mistakes: Sn may be considered as Tin
    or as Sulfur with Nitrogen in aromatic cycle. Because of this, you should
    specify a set of two-letter atoms explicitly.
    Parameters:
         atoms: set of two-letter atoms for tokenization
    """
    if atoms is not None:
        reg = get_tokenizer_re(atoms)
    else:
        reg = _atoms_re
    return reg.split(line)[1::2]


def encode(sm_list, pad_size=150):
    """
    Encoder list of smiles to tensor of tokens
    """
    res = []
    lens = []
    for s in sm_list:
        tokens = ([1] + [(__t2i[tok] if (tok in __t2i) else 1)
                  for tok in smiles_tokenizer(s)])[:pad_size - 1]
        lens.append(len(tokens))
        tokens.append(2)
        
        tokens += (pad_size - len(tokens)) * [0]
        res.append(tokens)

    return torch.tensor(res).long(), lens


def decode(tokens_tensor):
    """
    Decodes from tensor of tokens to list of smiles
    """

    smiles_res = []

    for i in range(tokens_tensor.shape[0]):
        cur_sm = ''
        for t in tokens_tensor[i].detach().cpu().numpy():
            if t == 2:
                break
            elif t > 2:
                cur_sm += __i2t[t]

        smiles_res.append(cur_sm)

    return smiles_res


def get_vocab_size():
    return len(__i2t)
