# Supplementary material for: Molecular Generation for Desired Transcriptome Changes With Adversarial Autoencoders
Source: Front Pharmacol. 2020 Apr 17;11:269. doi: 10.3389/fphar.2020.00269 (PMC7182000; doi:10.3389/fphar.2020.00269)
Supplement: Supplementary file 1 [file DataSheet_1.zip › biaae/dataloader/smiles.py]

import torch

from torch.utils.data import Dataset

import pandas as pd
import numpy as np


class MolecularDataset(Dataset):
    def __init__(self, filename, train=True, seed=777):
        self.smiles = pd.read_csv(filename, header=None).values[:, 0]
        
        np.random.seed(seed)
        
        train_test_perm = np.random.permutation(self.smiles.shape[0])
        
        if train:
            self.smiles = self.smiles[train_test_perm[:200000]]
        else:
            self.smiles = self.smiles[train_test_perm[200000:]]

    def __len__(self):
        return len(self.smiles)

    def __getitem__(self, idx):
        return self.smiles[idx], torch.ones(1)
