# Supplementary material for: Molecular Generation for Desired Transcriptome Changes With Adversarial Autoencoders
Source: Front Pharmacol. 2020 Apr 17;11:269. doi: 10.3389/fphar.2020.00269 (PMC7182000; doi:10.3389/fphar.2020.00269)
Supplement: Supplementary file 1 [file DataSheet_1.zip › biaae/models/aaes/uniaae.py]

# proposed model implementation

import numpy as np

import torch
from torch import nn
import pytorch_lightning as pl

from torch import autograd

import sys
sys.path.append('..')

from networks import MnistCNNDecoder, FPSDecoder, ExprDiffDecoder, ConditionedDecoder, RNNEncoder, FinetunedEncoder
from networks import MnistCNNEncoder, FPSEncoder, ExprDiffEncoder, JointEncoder, RNNDecoder, FinetunedDecoder
from networks import FCDiscriminator

from torch.optim.lr_scheduler import StepLR

class UniAAE(pl.LightningModule):
    def __init__(self, dataset='paired_mnist'):
        super(UniAAE, self).__init__()
        self.dataset = dataset

        if self.dataset == 'paired_mnist':
            self.z_dim = 16
            self.joint_dim = 4

            self.loss_rec_lambda_x = 10
            self.loss_rec_lambda_y = 10
            
            self.loss_normal_lambda = 0.3#0.5
            self.loss_indep_lambda = 1#0.2
            
            self.discr_steps = 1
            self.gen_steps = 1

            self.enc_x = MnistCNNEncoder(out_dim=self.z_dim - self.joint_dim)
            self.enc_y = MnistCNNEncoder(out_dim=self.z_dim)

            self.dec_x = MnistCNNDecoder(in_dim=self.z_dim)
            self.dec_y = MnistCNNDecoder(in_dim=self.z_dim)

            self.discr = FCDiscriminator(in_dim=2 * self.z_dim -
                                                self.joint_dim,
                                        use_sigmoid=False)
            
            self.discr_indep = FCDiscriminator(in_dim=2 * self.z_dim -
                                               self.joint_dim,
                                        use_sigmoid=False)
            
        elif self.dataset == 'lincs_rnn':
            self.z_dim = 20
            self.joint_dim = 10

            self.loss_rec_lambda_x = 5
            self.loss_rec_lambda_y = 1
            
            self.loss_normal_lambda = 0.5
            self.loss_indep_lambda = 0.5

            self.discr_steps = 1
            self.gen_steps = 3

            rnn_1 = RNNEncoder(out_dim=88)
            rnn_1.load_state_dict(torch.load('../saved_models/rnn_enc.ckpt', map_location='cuda:1'))
            self.enc_x = FinetunedEncoder(rnn_1, out_dim=self.z_dim - self.joint_dim)
            self.enc_y = ExprDiffEncoder(out_dim=self.z_dim)

            rnn_2 = RNNDecoder(in_dim=44)
            rnn_2.load_state_dict(torch.load('../saved_models/rnn_dec.ckpt', map_location='cuda:1'))
            self.dec_x = FinetunedDecoder(rnn_2, in_dim=self.z_dim)

            self.dec_y = ExprDiffDecoder(in_dim=self.z_dim)
            
            self.discr = FCDiscriminator(in_dim=2 * self.z_dim -
                                                self.joint_dim,
                                        use_sigmoid=False)
            
            self.discr_indep = FCDiscriminator(in_dim=2 * self.z_dim -
                                               self.joint_dim,
                                        use_sigmoid=False)
        elif self.dataset == 'lincs_rnn_reverse':
            self.z_dim = 20
            self.joint_dim = 10

            self.loss_rec_lambda_x = 1
            self.loss_rec_lambda_y = 0.2
            
            self.loss_normal_lambda = 0.5
            self.loss_indep_lambda = 0.5

            self.discr_steps = 3
            self.gen_steps = 1

            rnn_1 = RNNEncoder(out_dim=88)
            rnn_1.load_state_dict(torch.load('../saved_models/rnn_enc.ckpt', map_location='cuda:1'))
            self.enc_y = FinetunedEncoder(rnn_1, out_dim=self.z_dim)

            self.enc_x = ExprDiffEncoder(out_dim=self.z_dim - self.joint_dim)

            rnn_2 = RNNDecoder(in_dim=44)
            rnn_2.load_state_dict(torch.load('../saved_models/rnn_dec.ckpt', map_location='cuda:1'))
            self.dec_y = FinetunedDecoder(rnn_2, in_dim=self.z_dim)

            self.dec_x = ExprDiffDecoder(in_dim=self.z_dim)
            
            self.discr = FCDiscriminator(in_dim=2 * self.z_dim -
                                                self.joint_dim,
                                        use_sigmoid=False)
            
            self.discr_indep = FCDiscriminator(in_dim=2 * self.z_dim -
                                               self.joint_dim,
                                        use_sigmoid=False)


    # ------------------------------------------------------------------------
    #               TRAINING
    def get_latents(self, batch):
        # pair of objects
        x, y = batch
        
        z_y, s_y = torch.split(self.enc_y(y), self.z_dim - self.joint_dim, -1)
        z_x = torch.randn_like(z_y)

        return torch.cat((z_x, s_y), 1)

    def get_log_p_x_by_y(self, batch):
        return self.dec_x.get_log_prob(batch[0], self.get_latents(batch))
    
    def restore(self, batch):
        # pair of objects
        x, y = batch

        # compute encoder outputs and split them into joint and exclusive parts
        z_x = self.enc_x(x)
        z_y, s_y = torch.split(self.enc_y(y), self.z_dim - self.joint_dim, -1)
        
        x_rest = self.dec_x.sample(torch.cat((z_x, s_y), 1))
        y_rest = self.dec_y.sample(torch.cat((z_y, s_y), 1))
    
        return (x_rest, y_rest)
    
    def sample(self, y):
        # sample z
        z_y, s_y = torch.split(self.enc_y(y), self.z_dim - self.joint_dim, -1)
        z_x = torch.randn_like(z_y)

        sampled_x = self.dec_x.sample(z=torch.cat((z_x, s_y), 1))
        return sampled_x

    def training_step(self, batch, batch_nb, optimizer_i):
        # pair of objects
        x, y = batch

        # compute encoder outputs and split them into joint and exclusive parts
        z_x = self.enc_x(x)
        z_y, s_y = torch.split(self.enc_y(y), self.z_dim - self.joint_dim, -1)
        
        if optimizer_i == 0:# GENERATOR LOSS
            # Reconstruction losses
            lat_xy = torch.cat((z_x, s_y), dim=-1)
            lat_y = torch.cat((z_y, s_y), 1)
            
            loss_x_rec = -self.dec_x.get_log_prob(x, lat_xy).mean()
            loss_y_rec = -self.dec_y.get_log_prob(y, lat_y).mean()
            
            
            # Compute KL div  
            joint_lat = torch.cat((z_x, s_y, z_y), dim=-1)
            discr_outputs = self.discr(joint_lat)
            
            loss_norm = nn.BCEWithLogitsLoss()(discr_outputs, torch.ones_like(discr_outputs))
            
            discr_outputs = self.discr_indep(torch.cat((z_x, s_y.detach(), z_y), dim=-1))
            loss_indep = nn.BCEWithLogitsLoss()(discr_outputs, torch.ones_like(discr_outputs))

            g_loss = (loss_x_rec * self.loss_rec_lambda_x +
                      loss_y_rec * self.loss_rec_lambda_y +
                      loss_norm * self.loss_normal_lambda + 
                      loss_indep * self.loss_indep_lambda)

            return {'loss': g_loss,
                    'log': {
                        'loss_g': g_loss,
                        'x_rec': loss_x_rec,
                        'y_rec': loss_y_rec,
                        'loss_norm': loss_norm,
                        'loss_indep': loss_indep
                    }
                    }
        
        elif optimizer_i == 1:# DISCRIMINATOR LOSS
            z_x = z_x.detach()
            s_y = s_y.detach()
            z_y = z_y.detach()

            # normal noise discr
            real_inputs = torch.cat((z_x, s_y, z_y), dim=-1)
            real_dec_out = self.discr(real_inputs)

            fake_inputs = torch.randn_like(real_inputs)
            fake_dec_out = self.discr(fake_inputs)

            probs = torch.cat((real_dec_out, fake_dec_out), 0)
            targets = torch.cat((torch.zeros_like(real_dec_out), 
                                 torch.ones_like(fake_dec_out)), 0)

            d_loss_normal = nn.BCEWithLogitsLoss()(probs, targets)
            
            # indep loss             
            real_inputs = torch.cat((z_x, s_y, z_y), dim=-1)
            real_dec_out = self.discr_indep(real_inputs)
                
            real_input_shuffled = torch.cat((z_x[np.random.permutation(z_x.shape[0])],
                                             s_y,
                                             z_y[np.random.permutation(z_x.shape[0])]),
                                            dim=-1)
            
            fake_dec_out = self.discr_indep(real_input_shuffled)
            
            probs = torch.cat((real_dec_out, fake_dec_out), 0)
            targets = torch.cat((torch.zeros_like(real_dec_out), 
                                 torch.ones_like(fake_dec_out)), 0)

            d_loss_indep = nn.BCEWithLogitsLoss()(probs, targets)
            
            return {'loss': d_loss_normal + d_loss_indep,
                    'log': {'loss_d_normal': d_loss_normal,
                             'loss_d_indep': d_loss_indep}
                    }

    def configure_optimizers(self):
        gen_params = torch.nn.ModuleList([self.enc_x, self.dec_x, self.enc_y, self.dec_y])
        discr_params = torch.nn.ModuleList([self.discr_indep, self.discr])
        
            
        gen_optim = torch.optim.Adam(gen_params.parameters(), lr=3e-4, betas=(0.5, 0.9))
        discr_optim = torch.optim.Adam(discr_params.parameters(), lr=3e-4, betas=(0.5, 0.9))
            
        discriminator_sched = StepLR(discr_optim, step_size=5000, gamma=0.5)

        return [gen_optim, discr_optim], [discriminator_sched]
    
    def zero_grad(self):
        self.enc_x.zero_grad()
        self.dec_x.zero_grad()
        self.enc_y.zero_grad()
        self.dec_y.zero_grad()
        self.discr.zero_grad()
        self.discr_indep.zero_grad()
        
    def optimizer_step(self, current_epoch, batch_nb, optimizer, optimizer_i, optimizer_closure):
        discr_step = (batch_nb % (self.discr_steps + self.gen_steps)) < \
                     self.discr_steps

        gen_step = (not discr_step)

        if optimizer_i == 0:
            if gen_step:
                optimizer.step()
            optimizer.zero_grad()
            self.zero_grad()

        if optimizer_i == 1:
            if discr_step:
                optimizer.step()
            optimizer.zero_grad()
            self.zero_grad()

        if optimizer_i > 1:
            optimizer.step()
            optimizer.zero_grad()
            self.zero_grad()
